# Supplementary material for: In Vitro and In Silico Study of the α-Glucosidase and Lipase Inhibitory Activities of Chemical Constituents from Piper cumanense (Piperaceae) and Synthetic Analogs
Source: Plants (Basel). 2022 Aug 24;11(17):2188. doi: 10.3390/plants11172188 (PMC9460781; doi:10.3390/plants11172188)
Supplement: Supplementary file 1 [file plants-11-02188-s001.zip]

Archive with 1 entries (1 files):
- plants-1867094-supplementary.pdf
